# Supplementary material for: Swap Up Your Meal: A Mass Media Nutrition Education Campaign for Oklahoma Teens
Source: Int J Environ Res Public Health. 2022 Aug 16;19(16):10110. doi: 10.3390/ijerph191610110 (PMC9408208; doi:10.3390/ijerph191610110)
Supplement: Supplementary file 1 [file ijerph-19-10110-s001.zip]

Archive with 1 entries (1 files):
- ijerph-1813882-supplementary.pdf
